# Supplementary material for: Intercropping of Leguminous and Non-Leguminous Desert Plant Species Does Not Facilitate Phosphorus Mineralization and Plant Nutrition
Source: Cells. 2022 Mar 15;11(6):998. doi: 10.3390/cells11060998 (PMC8946938; doi:10.3390/cells11060998)
Supplement: Supplementary file 1 [file cells-11-00998-s001.zip]

Archive with 1 entries (1 files):
- cells-1618387-supplementary.pdf
